# Supplementary material for: Curing of Cellulose Hydrogels by UV Radiation for Mechanical Reinforcement
Source: Polymers (Basel). 2021 Jul 17;13(14):2342. doi: 10.3390/polym13142342 (PMC8309531; doi:10.3390/polym13142342)
Supplement: Supplementary file 1 [file polymers-13-02342-s001.zip]

Archive with 1 entries (1 files):
- polymers-1284390-supplementary.pdf
